# Supplementary material for: Statistical Models for High-Risk Intestinal Metaplasia with DNA Methylation Profiling
Source: Epigenomes. 2024 May 11;8(2):19. doi: 10.3390/epigenomes8020019 (PMC11130831; doi:10.3390/epigenomes8020019)
Supplement: Supplementary file 1 [file epigenomes-08-00019-s001.zip]

Archive with 1 entries (1 files):
- epigenomes-2957822-supplementary.csv
