# Supplementary material for: Statistical Models for High-Risk Intestinal Metaplasia with DNA Methylation Profiling
Source: Epigenomes. 2024 May 11;8(2):19. doi: 10.3390/epigenomes8020019 (PMC11130831; doi:10.3390/epigenomes8020019)
Supplement: Supplementary file 1 [file epigenomes-08-00019-s001.zip › epigenomes-2957822-supplementary.csv]

ID	Patient.ID	Response	Site	Gastric.Atrophy	TNSC	Model1_prob1	Model1_prob2	Model1_prob3	Model2_prob1	Model2_prob2	Model2_prob3	Model3_prob1	Model3_prob2	Model3_prob3
TG1	C1134	IM	Antrum	Negative	18880.49453	1.62184E-23	0.044021967	0.955978033	0.001975554	0.113324019	0.884700427	4.35788E-05	0.1091696	0.890786822
TG10	C1184	IM	Antrum	Mild	11127.88817	0.138252416	0.411552074	0.45019551	6.66109E-07	0.002209895	0.997789439	9.29179E-10	0.002404494	0.997595505
TG100	N9138	Normal	Antrum	Negative	5367.435679	0.840951472	0.092159736	0.066888792	0.894030112	0.10431347	0.001656418	0.903695	0.09627546	2.95397E-05
TG101	N9171	Normal	Antrum	Negative	4795.929109	0.872810219	0.073894284	0.053295497	0.916698779	0.082295751	0.001005471	0.933182548	0.066807705	9.74651E-06
TG102	N9176	Normal	Antrum	Negative	5499.382679	0.832635025	0.096908838	0.070456137	0.888061614	0.110081328	0.001857058	0.895695211	0.104267003	3.7786E-05
TG104	S1198	Normal	Antrum	Negative	11943.37459	0.061218153	0.402615117	0.53616673	0.240774535	0.573389404	0.185836061	0.150226424	0.745154753	0.104618823
TG105	T1230	Normal	Antrum	Negative	8236.411955	0.558405907	0.247315294	0.194278799	0.684596595	0.297776091	0.017627314	0.621652359	0.375545722	0.002801918
TG106	T1316	Normal	Antrum	Negative	4398.324156	0.891378239	0.063198727	0.045423034	0.92973924	0.06955264	0.000708121	0.949181024	0.050814651	4.32531E-06
TG109	T1494	Normal	Antrum	Negative	6016.27828	0.7962031	0.117613465	0.086183436	0.861712959	0.135391937	0.002895104	0.859727614	0.140176668	9.57182E-05
TG11	C1193	IM	Antrum	Unknown	16587.39248	2.27459E-09	0.10827479	0.891725208	6.53501E-05	0.021673549	0.978261101	NA	NA	NA
TG111	T9035	Normal	Antrum	Negative	6517.153558	0.754532585	0.141077653	0.104389762	0.83124449	0.164334032	0.004421478	0.817578648	0.182197854	0.000223498
TG112	T9040	Normal	Antrum	Negative	7882.776488	0.60547175	0.222591992	0.171936258	0.720224321	0.26636845	0.013407228	0.667516059	0.330737934	0.001746007
TG113	C1107	Normal	Antrum	Unknown	4418.31332	0.890508719	0.06370037	0.045790911	0.406172619	0.507521637	0.086305744	NA	NA	NA
TG116	N1465	Normal	Antrum	Negative	8550.984342	0.513986637	0.270065289	0.215948074	0.650687478	0.326954045	0.022358476	0.579179367	0.416637168	0.004183465
TG117	N1503	Normal	Antrum	Negative	7559.165608	0.645594247	0.201085576	0.153320177	0.750378147	0.239241017	0.010380836	0.707298589	0.291592429	0.001108983
TG118	N1587	Normal	Antrum	Negative	6006.046651	0.796986783	0.117169877	0.08584334	0.862282852	0.134847191	0.002869956	0.860512978	0.139392998	9.40238E-05
TG119	N1626	Normal	Antrum	Negative	6671.317441	0.740353419	0.149003661	0.11064292	0.820810476	0.174160347	0.005029177	0.80314557	0.196567252	0.000287178
TG12	C1205	IM	Antrum	Mild	14841.41777	7.39498E-05	0.20250399	0.79742206	2.21283E-08	0.000403149	0.999596829	5.09494E-15	2.07273E-05	0.999979273
TG120	N1813	Normal	Antrum	Negative	4791.049627	0.873054965	0.073753537	0.053191498	0.916871572	0.082127259	0.001001169	0.933400139	0.066590209	9.65179E-06
TG121	N1868	Normal	Antrum	Negative	5580.991524	0.827298082	0.099952174	0.072749743	0.884221657	0.113785585	0.001992758	0.890511763	0.109444316	4.39209E-05
TG124	N1974	Normal	Antrum	Negative	5972.140119	0.799565156	0.11570987	0.084724974	0.864156949	0.133054937	0.002788114	0.863094097	0.136817296	8.86067E-05
TG125	N9009	Normal	Antrum	Negative	4762.403757	0.874483017	0.072932178	0.052584806	0.917879336	0.081144388	0.000976276	0.934666494	0.065324393	9.11308E-06
TG128	T1096	Normal	Antrum	Unknown	5683.255924	0.820396334	0.103882711	0.075720956	0.255748193	0.570845272	0.173406535	NA	NA	NA
TG129	C1132	Normal	Antrum	Negative	8433.457975	0.530840669	0.261506052	0.20765328	0.663589196	0.315939322	0.020471482	0.595203741	0.401186805	0.003609454
TG13	C1230	IM	Antrum	Unknown	6730.078051	0.734775518	0.152113041	0.113111441	0.156767329	0.565556809	0.277675862	NA	NA	NA
TG130	N1557	Normal	Antrum	Negative	8346.842087	0.543068362	0.255239509	0.201692129	0.672921688	0.307904488	0.019173824	0.606898857	0.389869037	0.003232106
TG131	N1862	Normal	Antrum	Negative	4573.121492	0.883550639	0.067711885	0.048737476	0.92425946	0.074914169	0.000826371	0.942569842	0.05742395	6.20785E-06
TG132	C1100	MIM	Antrum	Negative	12446.77427	0.031559936	0.379940642	0.588499422	0.191397915	0.574179521	0.234422564	0.1094296	0.746258931	0.144311469
TG133	C1154	MIM	Antrum	Negative	9839.636748	0.317375489	0.36061982	0.322004691	0.495182551	0.449328775	0.055488674	0.398662691	0.583448201	0.017889108
TG134	C1408	MIM	Antrum	Negative	11430.90559	0.105489969	0.41244237	0.482067661	0.297179888	0.559474938	0.143345174	0.200155814	0.727258886	0.0725853
TG135	N1366	MIM	Antrum	Negative	6747.278388	0.733124492	0.153032447	0.113843061	0.815479286	0.179163635	0.005357079	0.795783979	0.20389166	0.000324361
TG136	N1409	MIM	Antrum	Negative	12105.20908	0.050230223	0.396634606	0.553135171	0.224201661	0.575060439	0.200737899	0.136205948	0.747318962	0.116475091
TG138	N1794	MIM	Antrum	Negative	13019.11605	0.012252289	0.34214612	0.645601591	0.14345306	0.559531017	0.297015923	0.072979435	0.727623132	0.199397433
TG139	N1872	MIM	Antrum	Negative	9937.205178	0.302399815	0.366523799	0.331076386	0.482747379	0.458092651	0.05915997	0.385187074	0.595081294	0.019731633
TG14	C1244	IM	Antrum	Moderate	17139.63583	1.21251E-11	0.087705116	0.912294884	3.94962E-10	5.38698E-05	0.99994613	3.10105E-25	1.13119E-09	0.999999999
TG140	N1997	MIM	Antrum	Negative	10125.21269	0.273908876	0.377179823	0.348911302	0.458715562	0.474488611	0.066795827	0.359528934	0.616746485	0.023724581
TG141	S1355	MIM	Antrum	Negative	8419.202635	0.532864698	0.260471982	0.20666332	0.665135558	0.314611825	0.020252616	0.597135549	0.399319658	0.003544793
TG142	S1381	MIM	Antrum	Negative	10370.33257	0.237788963	0.389402647	0.372808389	0.427388285	0.494686403	0.077925312	0.326835342	0.643267342	0.029897316
TG143	T1164	MIM	Antrum	Unknown	14028.1455	0.001177534	0.262606115	0.736216351	0.000651626	0.066820457	0.932527917	NA	NA	NA
TG144	T1269	MIM	Antrum	Negative	12661.89043	0.022710409	0.366954707	0.610334884	0.172325619	0.570570075	0.257104306	0.094515489	0.741688108	0.163796402
TG145	T1456	MIM	Antrum	Negative	11178.01511	0.132515096	0.412038	0.455446904	0.326911754	0.548048384	0.125039862	0.227738195	0.712546931	0.059714875
TG146	T1484	MIM	Antrum	Negative	17563.49722	8.73069E-14	0.074385385	0.925614615	0.0060186	0.188711303	0.805270098	0.000408838	0.218460207	0.781130955
TG147	C1247	MIM	Antrum	Negative	15267.68139	1.12999E-05	0.175004132	0.824984568	0.035427298	0.387561435	0.577011266	0.008921642	0.501083831	0.489994528
TG148	N1311	MIM	Antrum	Negative	9664.604172	0.344451723	0.349483288	0.306064989	0.517373831	0.433250323	0.049375846	0.423051603	0.56200614	0.014942258
TG149	N1551	MIM	Antrum	Negative	14714.63256	0.000121495	0.211254263	0.788624242	0.05182571	0.43993332	0.508240971	0.0162007	0.571644682	0.412154618
TG15	C1248	IM	Antrum	Unknown	15493.76571	3.60454E-06	0.161635493	0.838360903	0.000175706	0.035288358	0.964535937	NA	NA	NA
TG150	N2123	MIM	Antrum	Negative	6965.132979	0.711490301	0.165038408	0.123471291	0.799480325	0.194105939	0.006413736	0.773769768	0.225773266	0.000456966
TG151	N9183	MIM	Antrum	Negative	4273.86612	0.896647951	0.060156923	0.043195126	0.933412634	0.065953148	0.000634218	0.953507563	0.046489106	3.3308E-06
TG152	T1189	MIM	Antrum	Negative	15247.4815	1.24494E-05	0.176239576	0.823747974	0.035936417	0.389505602	0.574557981	0.009126908	0.503731221	0.487141871
TG153	T1512	MIM	Antrum	Negative	5548.190974	0.829461148	0.098719121	0.071819732	0.885778887	0.112284015	0.001937099	0.892616972	0.107341677	4.13506E-05
TG154	T1602	MIM	Antrum	Negative	15730.75996	9.61957E-07	0.148515088	0.85148395	0.025357838	0.343047791	0.631594372	0.005189927	0.439843543	0.55496653
TG16	C1287	IM	Antrum	Moderate	15987.51812	1.96419E-07	0.135304365	0.864695439	1.13636E-09	9.13729E-05	0.999908626	7.94061E-23	1.1975E-08	0.999999988
TG17	C1319	IM	Antrum	Unknown	19729.87474	2.30561E-33	0.031153554	0.968846446	3.72072E-06	0.00521503	0.99478125	NA	NA	NA
TG18	C1335	IM	Antrum	Moderate	22059.90173	3.87759E-88	0.011863542	0.988136458	4.32969E-12	5.64035E-06	0.99999436	4.92106E-37	8.38479E-15	1
TG20	C1379	IM	Antrum	Unknown	22469.60845	1.1364E-104	0.009995432	0.990004568	3.02556E-07	0.001489904	0.998509793	NA	NA	NA
TG21	N1420	IM	Antrum	Mild	18513.40628	3.06492E-20	0.051036206	0.948963794	7.62526E-10	7.48498E-05	0.999925149	1.42834E-21	4.05722E-08	0.999999959
TG24	N1541	IM	Antrum	Negative	16072.33637	1.11762E-07	0.13116324	0.868836648	0.019648276	0.310888685	0.669463039	0.003393334	0.39483244	0.601774225
TG25	N1631	IM	Antrum	Moderate	11435.78725	0.105000882	0.412416091	0.482583027	7.38822E-08	0.000736528	0.999263398	1.28229E-14	3.00729E-05	0.999969927
TG26	N1735	IM	Antrum	Moderate	11099.86271	0.141512673	0.411223064	0.447264263	1.00534E-07	0.000859109	0.99914079	4.28167E-14	4.88004E-05	0.9999512
TG27	N1757	IM	Antrum	Moderate	21487.11614	2.45282E-69	0.0150655	0.9849345	7.32217E-12	7.33496E-06	0.999992665	1.55671E-35	3.83478E-14	1
TG28	N1779	IM	Antrum	Negative	19786.36896	3.74806E-34	0.0304406	0.9695594	0.000896141	0.077884179	0.92121968	7.57608E-06	0.061403998	0.938588426
TG29	N1787	IM	Antrum	Mild	16088.61045	1.00068E-07	0.130381091	0.869618809	7.0497E-09	0.00022757	0.999772423	4.29753E-17	2.96325E-06	0.999997037
TG3	C1150	IM	Antrum	Moderate	18216.9707	6.09734E-18	0.057459551	0.942540449	1.47021E-10	3.28671E-05	0.999967133	1.31218E-27	1.08363E-10	1
TG30	N1797	IM	Antrum	Moderate	11039.29902	0.148684299	0.410373165	0.440942535	1.06274E-07	0.000883286	0.999116608	5.30669E-14	5.31789E-05	0.999946821
TG31	N1841	IM	Antrum	Unknown	12749.87099	0.019675493	0.361179759	0.619144749	0.001995688	0.113863961	0.884140351	NA	NA	NA
TG32	N1860	IM	Antrum	Moderate	19602.20608	1.19632E-31	0.032824733	0.967175267	4.1261E-11	1.74119E-05	0.999982588	7.82046E-31	4.35544E-12	1
TG33	N1878	IM	Antrum	Moderate	15298.10845	9.75041E-06	0.17315592	0.82683433	2.13868E-09	0.00012535	0.999874648	1.89178E-21	4.56671E-08	0.999999954
TG35	N1965	IM	Antrum	Moderate	16144.61116	6.80109E-08	0.12771988	0.872280052	9.83867E-10	8.50216E-05	0.999914977	3.79637E-23	8.75943E-09	0.999999991
TG36	N1994	IM	Antrum	Negative	19589.80691	1.73595E-31	0.032991578	0.967008422	0.001065189	0.084595331	0.91433948	1.12392E-05	0.070057656	0.929931105
TG37	N2005	IM	Antrum	Moderate	13853.25723	0.001904355	0.276488181	0.721607464	8.04804E-09	0.000243149	0.999756843	1.01739E-18	6.32153E-07	0.999999368
TG38	N2020	IM	Antrum	Moderate	13225.72092	0.008197854	0.326476925	0.665325221	1.43104E-08	0.000324216	0.99967577	1.34315E-17	1.83683E-06	0.999998163
TG39	N2035	IM	Antrum	Unknown	10229.37923	0.258394259	0.38262364	0.358982101	0.015912671	0.285748534	0.698338795	NA	NA	NA
TG4	C1152	IM	Antrum	Unknown	7133.440466	0.693849862	0.174768519	0.131381619	0.126500874	0.549109962	0.324389164	NA	NA	NA
TG40	N2037	IM	Antrum	Mild	13884.05328	0.001754267	0.274030028	0.724215704	5.32406E-08	0.000625266	0.999374681	1.56281E-13	8.18476E-05	0.999918152
TG41	N2078	IM	Antrum	Unknown	8424.287572	0.532143234	0.260840724	0.207016042	0.058051186	0.455510811	0.486438002	NA	NA	NA
TG42	N2127	IM	Antrum	Moderate	17834.23379	2.27639E-15	0.066877727	0.933122273	2.08857E-10	3.91738E-05	0.999960826	9.43358E-27	2.53204E-10	1
TG43	N9061	IM	Antrum	Negative	13897.76669	0.001690713	0.27293702	0.725372267	0.087170315	0.508744813	0.404084872	0.035492504	0.662180578	0.302326918
TG45	S1161	IM	Antrum	Moderate	21245.31321	1.14182E-62	0.01666024	0.98333976	9.14047E-12	8.19524E-06	0.999991805	6.53844E-35	7.20225E-14	1
TG46	S1202	IM	Antrum	Mild	14577.21295	0.000202104	0.221021612	0.778776284	2.81954E-08	0.000455061	0.999544911	1.3383E-14	3.05948E-05	0.999969405
TG48	S1205	IM	Antrum	Unknown	19883.41061	1.49203E-35	0.029252673	0.970747327	3.23308E-06	0.004862151	0.995134616	NA	NA	NA
TG49	S1219	IM	Antrum	Negative	17886.31857	1.07449E-15	0.065516464	0.934483536	0.004602643	0.167344719	0.828052638	0.000244048	0.18713232	0.812623632
TG5	C1153	IM	Antrum	Moderate	6983.058615	0.709650118	0.166055974	0.124293907	4.36779E-06	0.005649097	0.994346535	1.39345E-08	0.006608781	0.993391205
TG50	S1228	IM	Antrum	Mild	17566.90598	8.36014E-14	0.074286211	0.925713789	1.81677E-09	0.000115533	0.999884466	9.40283E-20	2.34712E-07	0.999999765
TG51	S1245	IM	Antrum	Moderate	14202.17053	0.000703602	0.24904091	0.750255489	5.84395E-09	0.000207199	0.999792795	2.32975E-19	3.4259E-07	0.999999657
TG55	S1275	IM	Antrum	Moderate	19856.57338	3.68744E-35	0.029576626	0.970423374	3.26744E-11	1.54946E-05	0.999984505	1.90507E-31	2.356E-12	1
TG56	S1284	IM	Antrum	Mild	18673.83268	1.3088E-21	0.047849328	0.952150672	6.58183E-10	6.95405E-05	0.999930459	6.88135E-22	2.9825E-08	0.99999997
TG57	S1326	IM	Antrum	Marked	21864.69189	3.26284E-81	0.012871141	0.987128859	3.47686E-10	5.05431E-05	0.999949457	NA	NA	NA
TG58	S1335	IM	Antrum	Mild	13221.44165	0.008269355	0.326808427	0.664922218	9.77497E-08	0.000847136	0.999152767	1.47791E-12	0.000199319	0.999800681
TG59	S1341	IM	Antrum	Unknown	16690.8921	9.33838E-10	0.104121439	0.89587856	5.94913E-05	0.020689656	0.979250852	NA	NA	NA
TG6	C1157	IM	Antrum	Unknown	8247.321872	0.556903588	0.248094518	0.195001894	0.065108894	0.471062343	0.463828763	NA	NA	NA
TG60	S1342	IM	Antrum	Negative	16711.92552	7.75549E-10	0.103294789	0.89670521	0.011978922	0.254154007	0.733867071	0.001443385	0.313861919	0.684694697
TG61	S1347	IM	Antrum	Moderate	17163.45459	9.4014E-12	0.086902648	0.913097352	3.86426E-10	5.32845E-05	0.999946715	2.75615E-25	1.07559E-09	0.999999999
TG62	S1365	IM	Antrum	Moderate	22285.4107	6.97754E-97	0.01079627	0.98920373	3.52062E-12	5.08613E-06	0.999994914	1.23673E-37	4.56015E-15	1
TG64	S1383	IM	Antrum	Moderate	14692.27977	0.000132248	0.212823271	0.78704448	3.72801E-09	0.000165494	0.999834502	2.80155E-20	1.41518E-07	0.999999858
TG65	S1412	IM	Antrum	Moderate	19840.10875	6.39146E-35	0.02977709	0.97022291	3.31716E-11	1.5612E-05	0.999984388	2.08838E-31	2.45215E-12	1
TG66	S1441	IM	Antrum	Unknown	18782.33236	1.36942E-22	0.045802079	0.954197921	8.84856E-06	0.008030876	0.991960275	NA	NA	NA
TG67	T1123	IM	Antrum	Moderate	23607.91444	6.3166E-169	0.006200685	0.993799315	1.04656E-12	2.77307E-06	0.999997227	2.95483E-41	1.13691E-16	1
TG68	T1177	IM	Antrum	Mild	19329.69001	2.77472E-28	0.036686387	0.963313613	3.60642E-10	5.14762E-05	0.999948523	3.26632E-23	8.21826E-09	0.999999992
TG7	C1160	IM	Antrum	Unknown	19599.34526	1.30386E-31	0.032863156	0.967136844	4.19264E-06	0.00553499	0.994460818	NA	NA	NA
TG70	T1193	IM	Antrum	Marked	15196.18257	1.58631E-05	0.179407421	0.820576716	1.57515E-07	0.001075243	0.9989246	NA	NA	NA
TG71	T1195	IM	Antrum	Unknown	11647.8408	0.084992173	0.410017101	0.504990727	0.005085625	0.175035594	0.819878781	NA	NA	NA
TG72	T1196	IM	Antrum	Unknown	14151.72391	0.000820087	0.2529423	0.746237612	0.000583983	0.063376247	0.936039771	NA	NA	NA
TG73	T1197	IM	Antrum	Moderate	11223.70628	0.127392417	0.412365307	0.460242275	8.97419E-08	0.00081171	0.999188201	2.75345E-14	4.08844E-05	0.999959116
TG75	T1221	IM	Antrum	Negative	14038.45743	0.001143339	0.261794453	0.737062208	0.080004017	0.498043346	0.421952637	0.031257871	0.648247934	0.320494195
TG76	T1223	IM	Antrum	Unknown	20256.13692	1.69525E-41	0.025094546	0.974905454	2.2986E-06	0.004101267	0.995896435	NA	NA	NA
TG78	T1284	IM	Antrum	Negative	14590.58615	0.000192587	0.220058503	0.77974891	0.056270713	0.451248127	0.49248116	0.018384136	0.586692368	0.394923497
TG79	T1446	IM	Antrum	Moderate	14439.33216	0.000327187	0.231103359	0.768569454	4.7015E-09	0.000185848	0.999814148	8.41754E-20	2.24116E-07	0.999999776
TG8	C1166	IM	Antrum	Unknown	11541.33184	0.094737834	0.411529371	0.493732794	0.005555988	0.182107575	0.812336436	NA	NA	NA
TG80	T1480	IM	Antrum	Mild	22472.92148	8.1251E-105	0.00998158	0.99001842	2.01791E-11	1.21767E-05	0.999987823	3.68709E-30	8.54215E-12	1
TG82	T1517	IM	Antrum	Marked	19505.9508	2.04674E-30	0.034141649	0.965858351	3.0256E-09	0.000149092	0.999850905	NA	NA	NA
TG83	T9053	IM	Antrum	Mild	23154.89539	1.3196E-139	0.007499942	0.992500058	1.0795E-11	8.90611E-06	0.999991094	8.45454E-32	1.65377E-12	1
TG84	T9059	IM	Antrum	Negative	13651.43636	0.003178683	0.292676058	0.704145259	0.100900327	0.525966163	0.37313351	0.043988059	0.684495904	0.271516037
TG87	N1104	Normal	Antrum	Unknown	7716.056129	0.626506575	0.211362596	0.162130828	0.090527298	0.513328819	0.396143883	NA	NA	NA
TG88	N1326	Normal	Antrum	Negative	6698.411409	0.737793477	0.150431305	0.111775218	0.818923446	0.175932673	0.005143881	0.800538653	0.199161383	0.000299964
TG9	C1181	IM	Antrum	Unknown	21808.63498	2.50516E-79	0.013175786	0.986824214	5.54489E-07	0.00201645	0.997982996	NA	NA	NA
TG90	N1375	Normal	Antrum	Negative	7713.073249	0.626875925	0.211164502	0.161959573	0.736334567	0.251934283	0.01173115	0.688663726	0.309956608	0.001379666
TG91	N1454	Normal	Antrum	Negative	9677.112914	0.342510426	0.35030013	0.307189445	0.515794179	0.434412657	0.049793164	0.421300964	0.563560643	0.015138393
TG92	N1466	Normal	Antrum	Negative	5024.076164	0.860868387	0.080753948	0.058377665	0.908241141	0.090530763	0.001228096	0.922381698	0.077603002	1.53E-05
TG93	N1515	Normal	Antrum	Negative	9180.532153	0.419565441	0.316040573	0.264393986	0.577403045	0.387250483	0.035346473	0.491267164	0.499901494	0.008831342
TG94	N1791	Normal	Antrum	Negative	9711.345081	0.337201678	0.352519913	0.310278408	0.5114658	0.437583849	0.050950352	0.41651554	0.56779824	0.015686219
TG95	N1892	Normal	Antrum	Negative	5928.406544	0.802848699	0.113849295	0.083302006	0.866541591	0.130772539	0.00268587	0.86637462	0.133543331	8.2049E-05
TG97	N1909	Normal	Antrum	Negative	6684.557918	0.739104964	0.149700036	0.111195	0.819890314	0.175024762	0.005084924	0.801874218	0.19783242	0.000293362
TG98	N2006	Normal	Antrum	Negative	5561.76957	0.828568646	0.099227959	0.072203395	0.885136505	0.11290354	0.001959955	0.891749044	0.108208559	4.2397E-05
TG99	N9029	Normal	Antrum	Negative	4568.591854	0.883759966	0.067591274	0.04864876	0.924406348	0.074770576	0.000823076	0.942749317	0.057244533	6.1505E-06
